# Supplementary material for: Trends of Dietary Intakes and Metabolic Diseases in Japanese Adults: Assessment of National Health Promotion Policy and National Health and Nutrition Survey 1995–2019
Source: J Clin Med. 2022 Apr 22;11(9):2350. doi: 10.3390/jcm11092350 (PMC9100344; doi:10.3390/jcm11092350)
Supplement: Supplementary file 1 [file jcm-11-02350-s001.zip]

Archive with 1 entries (1 files):
- jcm-1686029-supplementary.pdf
